# Supplementary material for: Genomic Confirmation of the P-IIIe Subclass of Snake Venom Metalloproteinases and Characterisation of Its First Member, a Disintegrin-Like/Cysteine-Rich Protein
Source: Toxins (Basel). 2022 Mar 23;14(4):232. doi: 10.3390/toxins14040232 (PMC9028321; doi:10.3390/toxins14040232)
Supplement: Supplementary file 1 [file toxins-14-00232-s001.zip]

Archive with 1 entries (1 files):
- toxins-1629264-supplementary.pdf
